# Supplementary material for: Salmonella spp. in Aquaculture: An Exploratory Analysis (Integrative Review) of Microbiological Diagnoses between 2000 and 2020
Source: Animals (Basel). 2022 Dec 21;13(1):27. doi: 10.3390/ani13010027 (PMC9817981; doi:10.3390/ani13010027)
Supplement: Supplementary file 1 [file animals-13-00027-s001.zip]

Archive with 1 entries (1 files):
- animals-2085568-supplementary.pdf
